# Supplementary material for: Small tropical islands with dense human population: differences in water quality of near-shore waters are associated with distinct bacterial communities
Source: PeerJ. 2018 May 7;6:e4555. doi: 10.7717/peerj.4555 (PMC5944435; doi:10.7717/peerj.4555)
Supplement: Supplemental Information 1 — This is the provided raw code for the conducted bioinformatics analyses in R. [file peerj-06-4555-s001.zip]

Archive with 4 entries (4 files):
- 16S_dada2_final.R
- 16S_file_prep.sh
- R_analysis_final.R
- Spermonde_map_small_scale.R
